# Supplementary material for: A Novel BD2-Selective Inhibitor of BRDs Mitigates ROS Production and OA Pathogenesis
Source: Antioxidants (Basel). 2024 Aug 2;13(8):943. doi: 10.3390/antiox13080943 (PMC11352053; doi:10.3390/antiox13080943)
Supplement: Supplementary file 1 [file antioxidants-13-00943-s001.zip]

Archive with 1 entries (1 files):
- antioxidants-3078491-supplementary.pdf
